# Supplementary material for: Efficacy and safety of bempedoic acid for the treatment of hypercholesterolemia: A systematic review and meta-analysis
Source: PLoS Med. 2020 Jul 16;17(7):e1003121. doi: 10.1371/journal.pmed.1003121 (PMC7365413; doi:10.1371/journal.pmed.1003121)
Supplement: S1 Data — (XLS) [file pmed.1003121.s002.xls]

## Sheet: TC
STUDY	ETC-1002			CONTROL
	% Difference Mean	% Difference SD	N	% Difference Mean	% Difference SD	N
Ballantyne (2019 - I)	-26.4	17.6199	86	-16	14.8378	86
Ballantyne (2019 - II)	-12.1	16.8855	88	0.7	16.0078	41
Lalwani (2019)	-5.71	15.2276	45	4.1	6.19603	23
Laufs (2019)	-15.5	14.9666	224	-1	10.3441	107
Ray (2019)	-10.3	14.2726	1488	0.8	15.5266	742
Ballantyne (2016 - I)	-15.3	19.0166	43	-3.2	13.6022	22
Ballantyne (2016 - II)	-12.8	17.2884	41	3.2	13.2895	21
Thompson (2016 - I)	-34.3	9.38083	22	-14.3	6.3	49
Thompson (2016 - II)	-30.6	9.30806	24	-14.3	6.3	49
Thompson (2015)	-22.2	9.6	36	-3.7	9.75807	18
Gutierrez (2014)	-25.1	10.4067	30	-0.5	10.4067	30
Ballantyne (2013 - I)	-17.1	9.72111	42	-1.4	5.61249	14
Ballantyne (2013 - II)	-17.8	9.94987	44	-1.4	5.61249	14
Ballantyne (2013 - III)	-11.5	9.72111	42	-1.4	5.61249	14

## Sheet: TG
STUDY	ETC-1002			CONTROL
	% Difference Mean	% Difference SD	N	% Difference Mean	% Difference SD	N
Ballantyne (2019 - I)
Ballantyne (2019 - II)
Lalwani (2019)	-1.04	37.5	45	-9.31	38.9	23
Laufs (2019)	7.9	40.4099	224	7.4	36.2043	107
Ray (2019)	-4.54	30.0741	1488	-3.17	25.4815	742
Ballantyne (2016 - I)	-9.1	34.8148	43	-3	27.4074	22
Ballantyne (2016 - II)	-4.8	20.7407	41	-3	27.4074	21
Thompson (2016 - I)	-12.2	27.037	22	-7	25.8519	49
Thompson (2016 - II)	-18.9	18.8889	24	-7	25.8519	49
Thompson (2015)	11.2	37.8	36	-7.4	38.1838	18

## Sheet: HDL-C
STUDY	ETC-1002			CONTROL
	% Difference Mean	% Difference SD	N	% Difference Mean	% Difference SD	N
Ballantyne (2019 - I)
Ballantyne (2019 - II)
Lalwani (2019)	-1.59	15.563	45	4.72	14.8671	23
Laufs (2019)	-5.2	16.4633	224	-0.6	10.3441	107
Ray (2019)	-5.25	14.3	1488	0.36	12.8	742
Ballantyne (2018)	-7.3	1.2	181	-1.4	1.4	88
Ballantyne (2016 - I)	-4	17.7051	43	-2	12.6641	22
Ballantyne (2016 - II)	-6.1	16.6481	41	-2	12.373	21
Thompson (2016 - I)	-3.7	14.0712	22	5	9.8	49
Thompson (2016 - II)	-3.1	13.7171	24	5	9.8	49
Thompson (2015)	-8.2	15	36	-2.4	14.8492	18
Gutierrez (2014)	-1.2	9.85901	30	0.5	9.85901	30
Ballantyne (2013 - I)	4.4	14.2576	42	2.4	8.23165	14
Ballantyne (2013 - II)	0.9	13.9298	44	2.4	8.23165	14
Ballantyne (2013 - III)	7.2	14.2576	42	2.4	8.23165	14

## Sheet: HDL particle number
STUDY	ETC-1002			CONTROL
	% Difference Mean	% Difference SD	N	% Difference Mean	% Difference SD	N
Ballantyne (2019 - I)
Ballantyne (2019 - II)
Ballantyne (2016 - I)	10.1	18.3608	43	-1.6	13.1332	22
Ballantyne (2016 - II)	4	17.2884	41	-1.6	12.8312	21
Thompson (2016 - I)	5.1	13.1332	22	6.7	9.1	49
Thompson (2016 - II)	7.3	14.207	24	6.7	9.1	49

## Sheet: Non-HDL-C
STUDY	ETC-1002			CONTROL
	% Difference Mean	% Difference SD	N	% Difference Mean	% Difference SD	N
Ballantyne (2019 - I)	-31.9	20.402	86	-19.9	19.4746	86
Ballantyne (2019 - II)	-14.1	20.6378	88	1.8	21.1303	41
Lalwani (2019)	-7.35	20.8625	45	6.09	20.1905	23
Laufs (2019)	-18	17.96	224	-0.9	13.4473	107
Ray (2019)	-11.9	18.5158	1488	1.5	20.7022	742
Ballantyne (2016 - I)	-16.6	25.574	43	-1.8	18.2926	22
Ballantyne (2016 - II)	-14.3	23.6916	41	-1.8	17.872	21
Thompson (2016 - I)	-42.4	11.257	22	-18.7	8.4	49
Thompson (2016 - II)	-37.4	11.2677	24	-18.7	8.4	49
Thompson (2015)	-25.4	12	36	-4.4	12.3037	18
Gutierrez (2014)	-32	12.5976	30	-0.5	12.5976	30
Ballantyne (2013 - I)	-23	12.9615	42	-2.3	7.48331	14
Ballantyne (2013 - II)	-22.7	13.2665	44	-2.3	7.48331	14
Ballantyne (2013 - III)	-17.4	12.9615	42	-2.3	7.48331	14

## Sheet: LDL-C
STUDY	ETC-1002			CONTROL
	% Difference Mean	% Difference SD	N	% Difference Mean	% Difference SD	N
Ballantyne (2019 - I)	-36.2		86	-23.2		86
Ballantyne (2019 - II)	-17.2		88	1.8		41
Lalwani (2019)	-13	27.6378	45	9.2	26.7607	23
Laufs (2019)	-21.2	20.9533	224	-2.3	16.5505	107
Ray (2019)	-16.5	20.0588	1488	1.6	23.4261	742
Ballantyne (2016 - I)	-24.3	27.5412	43	-4.2	19.6997	22
Ballantyne (2016 - II)	-17.3	25.6125	41	-4.2	19.2468	21
Thompson (2016 - I)	-47.7	13.1332	22	-21.2	9.1	49
Thompson (2016 - II)	-43.1	12.7373	24	-21.2	9.1	49
Thompson (2015)	-32	11.2406	35	-3.3	11.4551	18
Gutierrez (2014)	-42.9	14.0014	29	-4	13.6931	30
Ballantyne (2013 - I)	-26.6	14.2576	42	-2.1	8.23165	14
Ballantyne (2013 - II)	-25	13.9298	44	-2.1	8.23165	14
Ballantyne (2013 - III)	-17.9	14.2576	42	-2.1	8.23165	14

## Sheet: LDL particle number
STUDY	ETC-1002			CONTROL
	% Difference Mean	% Difference SD	N	% Difference Mean	% Difference SD	N
Ballantyne (2019 - I)
Ballantyne (2019 - II)
Ballantyne (2016 - I)	-21.3	28.197	43	-2.3	20.1688	22
Ballantyne (2016 - II)	-17.4	26.2528	41	-2.3	19.7051	21
Thompson (2016 - I)	-37	16.8855	22	-12.7	11.9	49
Thompson (2016 - II)	-35	18.1262	24	-12.7	11.9	49
Ballantyne (2013 - I)	-20.7	14.9057	42	1.9	8.23165	14
Ballantyne (2013 - II)	-16.3	14.5931	44	1.9	8.23165	14
Ballantyne (2013 - III)	-14.8	14.9057	42	1.9	8.23165	14

## Sheet: VLDL particle number
STUDY	ETC-1002			CONTROL
	% Difference Mean	% Difference SD	N	% Difference Mean	% Difference SD	N
Ballantyne (2019 - I)
Ballantyne (2019 - II)
Ballantyne (2016 - I)	-8.3	67.4074	43	10.9	56.2963	22
Ballantyne (2016 - II)	10	49.6296	41	10.9	56.2963	21
Thompson (2016 - I)	12	57.8519	22	-12.6	46.963	49
Thompson (2016 - II)	-11.7	59.3333	24	-12.6	46.963	49

## Sheet: Apo-B
STUDY	ETC-1002			CONTROL
	% Difference Mean	% Difference SD	N	% Difference Mean	% Difference SD	N
Ballantyne (2019 - I)	-24.6	21.7329	82	-15.3	18.3303	84
Ballantyne (2019 - II)	-11.8	20.283	85	5.5	18.4932	38
Lalwani (2019)	-9.04	19.4538	45	5.88	18.8476	23
Laufs (2019)	-15	16.4633	224	0.5	13.4473	107
Ray (2019)	-8.6	18.1301	1488	3.3	19.0678	742
Ballantyne (2016 - I)	-17.2	22.2953	43	-5.5	15.9474	22
Ballantyne (2016 - II)	-15	21.1303	41	-5.5	15.5808	21
Thompson (2016 - I)	-35.2	12.1951	22	-15.2	8.4	49
Thompson (2016 - II)	-32.7	13.2272	24	-15.2	8.4	49
Thompson (2015)	-19.7	14.0014	29	-4.4	16.122	14
Ballantyne (2013 - I)	-22.1	11.6653	42	-0.9	6.73498	14
Ballantyne (2013 - II)	-18.4	11.9398	44	-0.9	6.73498	14
Ballantyne (2013 - III)	-14.6	11.6653	42	-0.9	6.73498	14

## Sheet: Apo-A
STUDY	ETC-1002			CONTROL
	% Difference Mean	% Difference SD	N	% Difference Mean	% Difference SD	N
Ballantyne (2019 - I)
Ballantyne (2019 - II)
Lalwani (2019)	5.29	13.4835	45	3.27	12.8528	23
Ballantyne (2016 - I)	-0.1	14.4264	43	-3.7	10.3189	22
Ballantyne (2016 - II)	-2	13.4466	41	-3.7	10.0817	21
Thompson (2016 - I)	-4.1	11.257	22	2	7.7	49
Thompson (2016 - II)	-2.8	11.7576	24	2	7.7	49
Thompson (2015)	-4.2	10.7703	29	0.1	11.225	14

[truncated: 3 more sheets: hsCRP, Adverse Events, Reason treatment discontinuat]
